# Supplementary material for: The contribution of stimulating multiple body parts simultaneously to the illusion of owning an entire artificial body
Source: PLoS One. 2021 Jan 25;16(1):e0233243. doi: 10.1371/journal.pone.0233243 (PMC7833142; doi:10.1371/journal.pone.0233243)
Supplement: S1 Data — (XLSX) [file pone.0233243.s002.xlsx]

## Sheet: Questionnaire summary
SUBJECTIVE QUESTIONNAIRE DATA SUMMARY
Condition	Synchronous 1 body part											Asynchronous 1 body part											Synchronous 2 body part											Asynchronous 2 body part											Synchronous 3 body part
	Q1	Q2	Q3	Q4	Q5	Q6	Q7	Q8	Q9	Q10		Q1	Q2	Q3	Q4	Q5	Q6	Q7	Q8	Q9	Q10		Q1	Q2	Q3	Q4	Q5	Q6	Q7	Q8	Q9	Q10		Q1	Q2	Q3	Q4	Q5	Q6	Q7	Q8	Q9	Q10		Q1	Q2	Q3	Q4	Q5
AVERAGE	1.77083	1.22917	0.395833	0.0833333	0.791667	0	-1.02083	0.270833	-0.541667	-0.833333		-0.770833	-0.791667	-0.5	-0.6875	0.0208333	-0.833333	-1	-0.458333	-0.9375	-1.27083		1.6875	1.5625	1.02083	-0.0416667	1.02083	0.0625	-0.375	0.416667	-0.833333	-0.8125		-0.770833	-0.625	-0.145833	-0.791667	-0.104167	-0.770833	-1	-0.541667	-1.125	-1.375		2.04167	1.54167	1.29167	-0.0416667	0.979167
STDEV	1.60106	1.74111	1.6978	1.77252	1.79785	1.73818	0.144338	1.74721	1.84458	1.64166		1.92674	1.99956	1.78647	1.76438	1.82756	1.6023	1.5845	1.73767	1.6426	1.56748		1.4315	1.44261	1.71959	1.79785	1.73192	1.89519	1.782	1.98755	1.81405	1.88675		2.01314	2.05897	1.99989	1.92363	2.09599	1.87071	1.82185	1.79785	1.84073	1.53851		1.33621	1.58394	1.52927	1.93466	1.60438
SEM	0.231093	0.251308	0.245057	0.255842	0.259497	0.250885	0.0208333	0.252188	0.266242	0.236953		0.278101	0.288611	0.257855	0.254666	0.263786	0.231273	0.228703	0.250811	0.237089	0.226247		0.20662	0.208222	0.248202	0.259497	0.249982	0.273548	0.25721	0.286878	0.261836	0.272329		0.290572	0.297187	0.288659	0.277652	0.30253	0.270014	0.262962	0.259497	0.265687	0.222065		0.192866	0.228622	0.22073	0.279244	0.231572
min	-3	-3	-3	-3	-3	-3	-2	-3	-3	-3		-3	-3	-3	-3	-3	-3	-3	-3	-3	-3		-3	-3	-3	-3	-3	-3	-3	-3	-3	-3		-3	-3	-3	-3	-3	-3	-3	-3	-3	-3		-2	-3	-3	-3	-3
Q1	1	0.75	-1	-1	0	-1.25	-1	-1	-2.25	-2		-3	-3	-2	-2	-1.25	-2	-2.25	-2	-2	-3		1	1	1	-1.25	0	-2	-2	-1	-3	-2.25		-3	-3	-2	-3	-2	-3	-3	-2.25	-3	-3		1.75	1	1	-2	0
median	2	2	1	0.5	1	0.5	-1	1	-0.5	-1		-1	-1	0	-1	0.5	-1	-1	0	-1	-2		2	2	1	0	1	1	0	1	-1	-1		-1	-1	0.5	-1	0	-1	-1.5	0	-1.5	-2		2.5	2	2	1	1
Q3	3	3	2	2	2	1	-1	2	1	1		1	1	1	1	1	0	0	1	0	0		3	3	2	1	2.25	1	1	2	1	1		1	1	1	1	2	1	1	1	1	0		3	3	2	2	2
max	3	3	3	3	3	3	-1	3	2	2		3	3	2	2	3	2	2	3	3	3		3	3	3	3	3	3	3	3	3	3		3	3	3	3	3	3	3	2	3	2		3	3	3	3	3
N=48
[truncated: 15 more columns]

## Sheet: Raw questionnaire data
SUBJECTIVE QUESTIONNAIRE DATA
N=48
Synchronous 1 body part										Asynchronous 1 body part										Synchronous 2 body part										Asynchronous 2 body part										Synchronous 3 body part
Q1	Q2	Q3	Q4	Q5	Q6	Q7	Q8	Q9	Q10	Q1	Q2	Q3	Q4	Q5	Q6	Q7	Q8	Q9	Q10	Q1	Q2	Q3	Q4	Q5	Q6	Q7	Q8	Q9	Q10	Q1	Q2	Q3	Q4	Q5	Q6	Q7	Q8	Q9	Q10	Q1	Q2	Q3	Q4	Q5	Q6	Q7	Q8	Q9	Q10
2	1	-2	-2	0	-2	-2	-3	-3	-2	-3	-3	-3	-3	-3	-3	-3	-3	-3	-3	2	1	1	1	1	-2	-2	0	1	-2	-3	-1	-1	-3	-3	-3	-3	-3	-3	-3	1	2	2	-1	2	1	-2	1	-3	-2
3	1	0	1	-1	0	-1	0	1	-2	2	2	0	0	2	-2	-1	1	0	-2	2	-1	-1	-2	-1	-2	-1	-2	-2	-2	2	2	1	-1	2	-2	-1	0	1	-1	1	-1	-1	-2	-1	-1	-2	-1	-2	-2
3	3	-1	-1	3	-1	-1	-1	-1	-2	3	3	-1	-1	3	-2	-2	0	1	-1	3	3	2	-2	3	1	-2	1	0	0	3	3	3	-2	3	1	-2	1	1	1	3	3	3	1	3	3	1	2	1	1
2	3	1	1	2	1	1	2	2	2	0	-1	1	-1	0	0	0	1	1	0	2	2	2	0	3	1	0	2	0	0	1	0	2	1	2	1	1	1	1	0	2	2	3	2	2	2	1	2	1	2
2	2	2	2	3	2	2	2	-1	0	-3	-3	-3	-3	-3	-3	-3	-3	-3	-3	3	2	3	1	3	1	1	2	-3	-1	-3	-3	-3	-3	-3	-3	-3	-3	-3	-3	3	3	2	2	2	2	2	2	1	1
3	3	1	1	3	1	1	2	-3	-2	2	2	1	1	2	1	1	3	-3	-3	3	3	2	0	2	2	0	1	-3	-2	2	3	1	0	2	1	0	1	-3	-3	3	3	2	2	2	2	2	2	-3	1
3	3	2	2	3	2	2	2	0	-3	2	2	0	0	1	0	0	0	3	2	3	3	3	2	3	2	2	2	2	-3	-3	-3	3	3	3	3	3	0	3	-3	3	3	2	1	3	2	2	3	2	1
2	-1	1	1	2	1	1	2	0	-1	1	-1	-1	-1	1	-1	-1	2	-1	-1	2	1	2	-1	2	-1	-1	2	-1	0	2	2	2	-1	2	-1	-1	2	-1	-1	2	-1	2	-1	2	2	2	2	-1	-1
1	1	-1	-1	1	-2	-2	1	-3	-2	-3	-3	-3	-3	-3	-3	-3	-3	-3	-3	1	1	1	1	1	1	0	1	-3	-2	-2	-2	-3	-3	-3	-3	-3	-3	-3	-3	2	1	0	-2	1	0	-2	-1	-3	-3
2	2	0	0	1	1	0	1	-2	-1	0	1	1	0	1	0	0	0	-2	0	2	3	1	0	1	1	1	2	-2	1	0	1	1	1	1	1	1	1	-1	-2	2	2	1	1	1	1	1	1	-2	0
-1	-1	-1	-1	-1	-1	-1	-1	-2	-3	-3	-3	-2	-3	-2	-2	-3	-2	-3	-3	0	0	1	0	1	0	0	0	0	0	-2	-3	-3	-3	-3	-3	-3	-2	-3	-2	-2	-3	-2	-2	-2	-2	-2	-2	-3	-3
-2	0	-2	-2	-1	-2	-2	-2	-3	-3	-3	-2	-2	-2	-1	-2	-2	-2	-3	-3	-1	0	-1	-1	-1	-1	-1	-1	-2	-2	-3	-1	-2	-2	-2	-2	-2	-3	-3	-3	0	1	0	-1	-1	-1	-1	-1	-3	-3
1	1	2	2	1	1	1	1	0	-1	1	0	2	2	1	1	1	1	-1	-2	2	1	2	2	2	1	1	1	-1	-2	-1	-1	1	2	0	1	1	0	-1	-1	1	2	3	2	2	2	2	2	1	0
3	-1	1	1	1	1	1	-3	-3	-3	1	3	2	2	2	2	2	1	-2	-2	1	3	1	1	1	1	1	-3	-3	-3	-2	3	1	2	2	1	1	1	-2	1	3	1	1	2	-1	2	2	1	-2	-2
-3	-3	-3	-3	-2	-3	-3	-3	-3	-3	-3	-3	-3	-3	-3	-3	-3	-3	-3	-3	-2	-2	-2	-3	-2	-3	-3	-3	-3	-3	-3	-3	-3	-3	-3	-3	-3	-3	-3	-3	-2	-2	-2	-3	-2	-3	-2	-2	-3	-3
3	3	2	2	0	1	1	0	2	0	-2	-2	0	0	1	-1	-1	-1	2	0	2	1	0	0	1	-1	-1	0	1	3	-2	-2	-2	-2	-2	-2	-2	-2	0	-1	3	3	3	1	2	-1	-1	0	1	1
3	2	2	-1	3	2	0	3	1	2	2	2	2	2	3	2	1	2	1	3	2	1	1	-1	3	-2	-2	1	-3	0	2	2	3	0	2	-1	-1	2	1	1	3	2	2	-1	2	2	-1	2	1	1
2	2	1	1	2	1	1	2	1	0	-3	-3	1	1	1	1	1	2	0	0	2	3	2	2	2	2	1	2	1	0	-3	-3	1	1	1	1	1	1	1	0	2	3	1	1	1	2	1	2	1	0
1	3	0	-2	-2	2	-2	0	2	-1	-3	-3	-3	-3	-3	-3	-3	-2	-1	-2	2	2	2	1	1	2	2	2	1	1	-3	-3	-3	-3	-3	-3	-3	-3	-3	-2	3	3	2	-2	2	1	-3	1	1	3
3	3	2	2	2	-1	-1	0	1	-2	0	2	-1	-1	1	-1	-1	0	-2	-3	2	2	2	2	2	0	0	1	2	-2	-2	2	-1	-1	2	2	1	0	1	-2	3	2	2	2	2	2	2	2	2	-1
3	2	2	2	1	0	0	1	1	-1	0	1	2	2	1	1	1	1	1	0	1	1	1	1	0	0	0	1	1	-3	2	0	0	1	0	1	0	0	1	0	2	1	1	1	1	2	1	1	0	0
3	0	1	1	1	0	1	0	2	-2	-3	-3	-1	1	-3	0	0	-3	1	-3	3	0	-2	-2	-2	-3	-3	-3	-2	-3	-3	-3	-3	-3	-3	-3	-3	-3	-3	-3	1	2	2	1	1	0	0	1	1	-2
2	2	2	2	2	2	2	2	2	2	2	2	2	2	2	2	2	2	2	2	0	2	1	1	1	1	1	1	1	1	1	2	1	1	1	0	0	1	0	0	1	2	2	2	2	2	2	2	2	2
0	1	0	0	1	0	0	1	-1	-1	-1	0	0	0	1	-1	0	1	0	-1	1	0	1	-1	0	1	-1	2	0	0	-2	-1	0	-2	0	-2	-2	0	-2	-3	-2	-2	-1	-2	0	-1	-2	-1	-1	-1
3	3	1	-2	3	1	-3	1	1	1	-3	0	1	-2	3	1	-3	0	0	1	3	3	3	-1	2	1	-1	3	1	1	1	0	2	-2	1	0	-2	1	2	1	3	2	2	2	2	2	-1	2	2	3
3	2	-1	-1	1	-2	-2	-1	-1	1	1	1	0	0	2	-1	-1	1	-1	1	3	3	3	2	3	-1	-1	1	1	2	-1	-1	0	0	0	-2	-2	-1	-1	-1	3	3	2	2	2	2	2	3	1	2
3	2	0	0	0	0	0	2	1	-1	-1	1	1	1	0	0	0	1	0	-1	3	3	2	1	-1	2	1	3	1	2	1	-1	1	0	0	1	0	1	1	0	3	3	2	1	0	1	0	2	1	1
1	1	1	-3	1	-3	-3	1	-3	-3	-1	-3	-1	-2	-1	-1	-2	-1	-2	-3	3	2	-2	-2	1	-2	-2	-1	-3	-3	1	1	-2	-2	-1	-2	-2	-1	-3	-3	3	2	-1	-1	1	-1	-1	1	-1	-1
2	1	1	0	1	0	0	1	-1	1	-1	-1	0	-1	1	0	-1	1	0	0	1	2	1	0	1	-1	-1	-2	-2	-1	1	1	1	1	2	-2	-2	1	0	1	2	1	1	0	2	1	-2	1	0	-1
2	-3	-3	-3	-3	-3	-3	-3	-3	-3	-3	-3	-3	-1	-3	-3	-3	-3	-3	-3	-1	-3	-3	-3	-2	-3	-3	-3	-3	-3	-3	-3	-3	-3	-3	-3	-3	-3	-3	-3	3	1	-2	-2	-1	-2	-2	-2	-3	-3
3	2	-2	-2	-2	-2	-2	-1	-3	-2	-2	-3	-2	-2	-1	-2	-2	-1	-2	-2	2	2	-2	-3	-2	-3	-3	-2	-3	-3	-2	-3	-3	-3	-3	-3	-3	-2	-3	-3	3	3	2	-3	0	-3	-3	0	-3	-3
3	3	3	3	2	2	2	2	0	1	-3	-3	2	2	0	-1	-1	-1	0	-1	3	3	3	3	3	3	2	3	-1	3	-3	-3	2	2	1	-1	1	0	-1	0	3	3	3	3	1	2	1	2	0	2
1	1	1	1	2	1	1	1	2	1	-1	1	-1	-1	2	-2	-2	-1	1	0	3	2	3	3	3	3	3	3	3	3	-1	-1	2	2	3	2	2	1	2	2	3	3	3	3	3	2	2	2	3	3
-1	-1	-3	-3	-2	-3	-3	-2	-3	-2	-3	-3	-3	-3	-2	-3	-3	-3	-3	-2	-1	-1	-1	-2	-1	-3	-3	-2	-3	-2	-3	-3	-3	-3	-3	-3	-3	-3	-3	-2	1	1	1	-2	1	1	-2	-2	-3	-1
2	2	2	2	2	2	2	2	0	1	-2	-2	-2	-2	-2	-1	-1	-1	-2	-2	3	2	2	2	2	2	2	2	-1	1	-3	-3	2	2	2	2	2	2	-2	-1	2	2	2	2	2	2	2	2	-1	0
2	1	2	2	2	2	2	2	1	1	1	0	1	1	1	1	1	1	0	0	1	2	3	3	3	3	3	3	1	1	2	1	2	2	2	2	2	2	1	0	3	0	2	2	2	2	2	2	-1	1
2	-2	2	2	0	1	1	1	1	-2	-3	-3	-3	-3	-1	-2	-2	-1	0	-2	2	2	1	1	-2	1	1	1	0	-1	-3	-3	-2	-2	-2	-3	-3	-2	-3	-3	3	-2	-1	-3	-2	-2	-2	-1	-2	-3
3	-1	-1	-1	-2	-1	-1	-1	-2	0	1	-1	-2	-2	-2	-2	-2	-2	-3	-2	1	1	1	1	1	-2	-2	-3	-3	-2	-3	-2	-2	-1	-2	-2	-2	-3	-3	-3	2	1	1	-2	-2	1	-2	-1	-2	-2
2	2	1	0	3	1	1	3	-1	1	1	1	-1	-1	1	0	0	1	-1	1	3	2	1	-1	3	1	1	2	-2	1	1	1	0	0	1	0	0	1	-2	1	2	2	3	1	3	3	1	3	-1	1
3	3	3	2	2	3	2	2	2	2	2	2	2	1	1	1	1	1	-1	-1	2	2	3	-3	3	3	-3	2	-3	-3	2	2	1	-3	1	1	-3	-2	-3	-3	3	3	3	-3	3	3	-3	1	-1	-3
3	3	2	2	1	2	2	-1	0	-2	0	-1	2	2	1	2	2	-2	1	-2	2	3	1	1	1	1	1	-1	1	-3	1	1	1	1	1	1	1	0	1	-2	3	3	1	-2	1	1	-2	-3	-3	-3
-3	-3	-3	-3	-3	-3	-3	-3	-3	-3	-2	-3	-3	-3	-2	-3	-3	-3	-2	-3	-3	-1	-3	-3	-3	-3	-3	-3	-3	-3	-3	-3	-3	-3	-3	-3	-3	-3	-3	-3	3	2	-3	-3	-3	-3	-3	-3	3	-3
-1	0	-3	-3	-3	-3	-3	-3	-3	-3	-2	-1	-3	-3	0	-3	-3	-3	-3	-3	1	1	-2	-3	-1	-3	-3	-3	-3	-3	0	0	-2	-3	-2	-3	-3	-3	-3	-3	1	2	2	-3	-2	-3	-3	-1	-3	-3
2	2	1	1	3	-1	-1	0	-2	-1	0	-2	1	1	2	-1	-1	1	-2	-2	3	3	3	1	3	1	1	3	0	-2	1	1	2	1	3	0	0	1	-1	-2	2	2	2	1	3	2	1	2	-1	-2
2	2	1	0	0	1	1	1	1	0	2	0	0	-1	0	0	-1	-1	0	-1	2	2	1	-1	0	1	1	1	0	0	1	1	0	-2	-1	0	0	1	1	0	2	2	2	2	2	2	2	2	2	1
3	3	1	1	1	1	1	0	-1	-1	-2	-2	1	1	0	0	0	1	-2	-2	3	3	2	2	1	1	1	1	-1	-2	-1	-2	1	1	0	1	1	1	-2	-2	3	3	2	1	1	2	1	1	-1	-1
3	3	1	1	2	-2	-2	-1	-1	1	-2	-2	-2	-3	0	-3	-3	-2	-2	-1	3	3	2	-2	2	-2	-3	-1	-1	1	-2	-3	-1	-3	-1	-2	-3	-2	-2	-1	3	-1	2	-2	1	2	-2	1	-2	0
1	1	0	0	2	0	0	1	2	1	0	-1	0	-1	-1	0	-1	0	0	0	1	2	2	0	2	1	0	1	2	1	1	1	1	0	1	0	0	1	0	0	1	1	1	0	1	1	0	1	1	1
[truncated: 10 more columns]

## Sheet: Questionnaire Q8
SUBJECTIVE QUESTIONNAIRE DATA - FULL-BODY OWNERSHIP STATEMENT (Q8)
Data used for the 2 x 3 linear mixed modelling
nb. No. stimulations has been re-scaled to no. stimulations - 1
Q8 RATING	SYNCHRONICITY	NO. STIMULATIONS
-3	1	0
0	1	0
-1	1	0
2	1	0
2	1	0
2	1	0
2	1	0
2	1	0
1	1	0
1	1	0
-1	1	0
-2	1	0
1	1	0
-3	1	0
-3	1	0
0	1	0
3	1	0
2	1	0
0	1	0
0	1	0
1	1	0
0	1	0
2	1	0
1	1	0
1	1	0
-1	1	0
2	1	0
1	1	0
1	1	0
-3	1	0
-1	1	0
2	1	0
1	1	0
-2	1	0
2	1	0
2	1	0
1	1	0
-1	1	0
3	1	0
2	1	0
-1	1	0
-3	1	0
-3	1	0
0	1	0
1	1	0
0	1	0
-1	1	0
1	1	0
-3	0	0
1	0	0
0	0	0
1	0	0
-3	0	0
3	0	0
0	0	0
2	0	0
-3	0	0
0	0	0
-2	0	0
-2	0	0
1	0	0
1	0	0
-3	0	0
-1	0	0
2	0	0
2	0	0
-2	0	0
0	0	0
1	0	0
-3	0	0
2	0	0
1	0	0
0	0	0
1	0	0
1	0	0
-1	0	0
1	0	0
-3	0	0
-1	0	0
-1	0	0
-1	0	0
-3	0	0
-1	0	0
1	0	0
-1	0	0
-2	0	0
1	0	0
1	0	0
-2	0	0
-3	0	0
-3	0	0
1	0	0
-1	0	0
1	0	0
-2	0	0
0	0	0
0	1	1
-2	1	1
1	1	1
2	1	1
2	1	1
1	1	1
2	1	1
2	1	1
1	1	1
2	1	1
0	1	1
-1	1	1
1	1	1
-3	1	1
-3	1	1
0	1	1
1	1	1
2	1	1
2	1	1
1	1	1
1	1	1
-3	1	1
1	1	1
2	1	1
3	1	1
1	1	1
3	1	1
-1	1	1
-2	1	1
-3	1	1
-2	1	1
3	1	1
3	1	1
-2	1	1
2	1	1
3	1	1
1	1	1
-3	1	1
2	1	1
2	1	1
-1	1	1
-3	1	1
-3	1	1
3	1	1
1	1	1
1	1	1
-1	1	1
1	1	1
-3	0	1
0	0	1
1	0	1
1	0	1
-3	0	1
1	0	1
0	0	1
2	0	1
-3	0	1
1	0	1
-2	0	1
-3	0	1
0	0	1
1	0	1
-3	0	1
-2	0	1
2	0	1
1	0	1
-3	0	1
0	0	1
0	0	1
-3	0	1
1	0	1
0	0	1
1	0	1
-1	0	1
1	0	1
-1	0	1
1	0	1
-3	0	1
-2	0	1
0	0	1
1	0	1
-3	0	1
2	0	1
2	0	1
-2	0	1
-3	0	1
1	0	1
-2	0	1
0	0	1
-3	0	1
-3	0	1
1	0	1
1	0	1
1	0	1
-2	0	1
1	0	1
1	1	2
-1	1	2
2	1	2
2	1	2
2	1	2
2	1	2
3	1	2
2	1	2
-1	1	2
1	1	2
-2	1	2
-1	1	2
2	1	2
1	1	2
-2	1	2
0	1	2
2	1	2
2	1	2
1	1	2
2	1	2
1	1	2
1	1	2
2	1	2
-1	1	2
2	1	2
3	1	2
2	1	2
1	1	2
1	1	2
-2	1	2
0	1	2
2	1	2
2	1	2
-2	1	2
2	1	2
2	1	2
-1	1	2
-1	1	2
3	1	2
1	1	2
-3	1	2
-3	1	2
-1	1	2
2	1	2
2	1	2
1	1	2
1	1	2
1	1	2
-3	0	2
1	0	2
1	0	2
0	0	2
-3	0	2
2	0	2
0	0	2
2	0	2
-3	0	2
0	0	2
0	0	2
-2	0	2
1	0	2
2	0	2
-3	0	2
-2	0	2
2	0	2
2	0	2
-3	0	2
0	0	2
1	0	2
-2	0	2
1	0	2
-2	0	2
1	0	2
-2	0	2
2	0	2
-2	0	2
1	0	2
-3	0	2
-1	0	2
2	0	2
3	0	2
-2	0	2
1	0	2
1	0	2
-2	0	2
-3	0	2
1	0	2
-2	0	2
-3	0	2
-3	0	2
-3	0	2
2	0	2
1	0	2
1	0	2
-2	0	2
0	0	2
N=48, 288 observations

## Sheet: BAQ
BODY AWARENESS QUESTIONNAIRE (SHIELDS, MALLORY & SIMON, 1989)
AVERAGE	74.7708
STDEV	13.2042
SEM	1.90586
min	49
Q1	65
median	74.5
Q3	82.25
max	111
N=48

## Sheet: Skin conductance response
THREAT-EVOKED SKIN CONDUCTANCE RESPONSE
	SCR (uS) peak-to-peak magnitude
Condition	1S	3S	3A
AVERAGE	0.999355	0.720631	0.665823
STDEV	0.850415	0.711538	0.721682
SEM	0.129687	0.108509	0.110055
min	0.013275	0.03479	0.016635
Q1	0.29373	0.186538	0.141145
median	0.762175	0.43106	0.28229
Q3	1.4534	1.04408	1.12622
max	3.07846	2.86866	2.85873
N=43

## Sheet: Illusion onset time
FULL-BODY ILLUSION ONSET TIME
	Illusion onset time (sec)
Condition	1S	2S	3S
AVERAGE	27.9753	25.249	30.124
STDEV	24.6691	21.0297	28.472
SEM	4.29435	3.66081	4.95634
min	1.241	0.898	-8.142
Q1	5.1835	8.473	7.915
median	21.001	23.9285	22.4975
Q3	39.588	37.148	42.242
max	87.814	81.01	105.288
N=33
